# Supplementary material for: Trace Element Imbalance and Redox-Relevant Serum Profile in Hemodialysis: A Validated Multielement ICP-MS Study
Source: Antioxidants (Basel). 2026 Apr 8;15(4):457. doi: 10.3390/antiox15040457 (PMC13113736; doi:10.3390/antiox15040457)
Supplement: Supplementary file 1 [file antioxidants-15-00457-s001.zip]

Archive with 1 entries (1 files):
- antioxidants-4213503-supplementary.pdf
